# Supplementary material for: Characterization of Antimicrobial Properties of Copper-Doped Graphitic Nanoplatelets
Source: Int J Mol Sci. 2024 Nov 19;25(22):12414. doi: 10.3390/ijms252212414 (PMC11594645; doi:10.3390/ijms252212414)
Supplement: Supplementary file 1 [file ijms-25-12414-s001.zip]

Archive with 2 entries (2 files):
- CUGnP Supplmentary figure.pdf
- Supplemental figure legends.pdf
